# Supplementary material for: Production and Characterisation of Stabilised PV-3 Virus-like Particles Using Pichia pastoris
Source: Viruses. 2022 Sep 30;14(10):2159. doi: 10.3390/v14102159 (PMC9611624; doi:10.3390/v14102159)
Supplement: Supplementary file 1 [file viruses-14-02159-s001.zip]

Archive with 1 entries (1 files):
- viruses-1894136-supplementary.pdf
